# Supplementary material for: Hybrid Ubiquitous Coaching With a Novel Combination of Mobile and Holographic Conversational Agents Targeting Adherence to Home Exercises: Four Design and Evaluation Studies
Source: J Med Internet Res. 2021 Feb 22;23(2):e23612. doi: 10.2196/23612 (PMC7939948; doi:10.2196/23612)
Supplement: Multimedia Appendix 9 [file jmir_v23i2e23612_app9.xlsx]

## Sheet: Study1
gender	age	PEN	PU	PEU	IU	squat_experience	physio_experience	NPS
Female	25	7	7	7	6	Yes	Yes	8
Male	39	7	7	7	5	No	Yes	8
Male	29	5	5	6	6	Yes	Yes	6
Male	74	6	5	6	3	Yes	Yes	2
Male	43	6	5	6	7	Yes	Yes	10
Female	46	6	6	7	5	Yes	Yes	7
Male	31	7	6	6	6	Yes	Yes	9
Male	41	6	7	7	7	No	Yes	8
Male	40	5	6	6	6	Yes	Yes	6
Female	41	6	6	6	6	Yes	Yes	7
Male	35	5	6	7	7	Yes	Yes	10
Male	30	3	7	7	2	Yes	Yes	5
Male	29	6	5	7	6	Yes	Yes	7
Female	30	5	7	6	6	Yes	Yes	2
Male	25	6	6	7	5	Yes	Yes	7
Female	35	4	6	4	7	Yes	Yes	6
Male	54	6	6	5	6	Yes	Yes	7
Male	35	6	6	7	6	No	Yes	7
Male	50	6	7	6	3	Yes	Yes	5
Male	31	7	7	7	3	Yes	Yes	8
Female	28	5	5	6	3	Yes	Yes	6
Female	49	7	7	6	5	Yes	Yes	6
Female	29	3	6	6	7	Yes	Yes	8
Male	26	6	5	7	7	Yes	Yes	8
Male	55	5	6	6	6	Yes	Yes	10
Male	26	6	4	7	6	Yes	Yes	6
Female	33	6	7	7	6	Yes	Yes	8
Male	21	5	7	6	5	Yes	Yes	7
Female	34	7	6	6	7	Yes	Yes	7
Male	47	7	7	7	3	Yes	Yes	7
Male	31	5	5	4	7	Yes	Yes	8
Female	34	7	7	7	3	Yes	Yes	10
Female	28	5	7	7	7	Yes	Yes	6
Male	40	5	6	7	4	Yes	Yes	4
Female	30	7	7	7	5	Yes	Yes	9

## Sheet: Study2
Gender	Age	Experience	RA1	RA2	RA3	RA4	RA5	RA6	SAIGoal1	SAIGoal2	SAITask	SAIBond1	SAIBond2	SAIBond3
male	30-39	5	6	6	5	6	5	5	6	6	6	1	1	1
female	20-29	3	5	5	5	5	5	3	4	2	3	3	4	4
female	30-39	13	5	5	6	5	4	4	5	5	5	1	2	1
male	40-49	26	6	5	6	6	6	4	5	5	4	2	1	1
female	20-29	3	5	5	4	5	4	4	3	2	2	2	2	1
female	30-39	8	3	4	4	5	5	4	4	4	4	3	2	2
male	30-39	5	4	4	4	4	4	4	3	1	1	1	1	1
female	30-39	8	6	5	6	6	5	4	5	5	5	4	4	1
female	20-29	3	6	6	6	5	3	5	5	5	3	1	1	1
male	50-59	30	6	6	6	7	5	4	5	4	4	4	1	1
male	20-29	4	6	5	6	7	5	3	4	5	5	4	5	4

## Sheet: Study3_patients
ID	First_method	Second_method	Third_method	Coach[NAS1]	Coach[NAS2]	Paper[NAS1]	Paper[NAS2]	Video[NAS1]	Video[NAS2]	SAIBond1	SAIBond2	SAIBond3	SAIGoal1	SAIGoal2	SAITask	Coach[PEN]	Coach[PEU]	Coach[PU1]	Coach[PU2]	Coach[PU3]	Coach[UI]	Paper[PEN]	Paper[PEU]	Paper[PU1]	Paper[PU2]	Paper[PU3]	Paper[UI]	Video[PEN]	Video[PEU]	Video[PU1]	Video[PU2]	Video[PU3]	Video[UI]	First_choice
1	Vid	Pap	Coa	1	1	5	1	1	1	4	4	4	4	4	6	6	7	6	7	7	6	4	3	4	5	5	3	6	7	2	4	6	6	COA
2	Vid	Coa	Pap	4	3	5	3	2	3	7	4	5	6	1	6	7	7	6	7	7	7	2	6	4	4	6	5	4	6	4	4	6	5	COA
3	Pap	Coa	Vid	4	3	4	3	2	2	6	6	6	6	1	4	6	5	6	6	6	6	4	4	5	4	3	5	5	5	5	6	5	5	COA
4	Vid	Coa	Pap	2	4	2	4	4	3	2	3	6	4	3	3	1	7	2	1	5	1	2	6	5	1	5	5	7	7	7	6	7	6	VID
5	Pap	Vid	Coa	4	5	5	5	2	2	6	6	6	6	5	4	5	4	6	5	5	5	4	3	5	5	4	5	6	6	6	6	6	6	VID
6	Coa	Vid	Pap	3	2	5	4	6	5	6	5	7	7	5	6	6	7	7	6	6	5	4	6	3	2	4	5	4	3	2	2	2	3	COA
7	Coa	Pap	Vid	3	1	5	4	5	4	6	7	6	7	6	7	7	7	7	7	7	7	5	7	6	3	5	5	5	6	6	3	7	5	COA
8	Pap	Coa	Vid	2	2	6	1	3	2	7	5	7	5	6	6	5	7	5	5	6	5	4	5	6	5	6	5	5	6	5	5	6	5	VID
10	Vid	Coa	Pap	4	4	4	1	4	1	1	5	4	4	1	2	5	6	7	5	4	4	5	6	7	6	6	7	5	6	6	6	6	6	VID
11	Pap	Vid	Coa	1	4	1	1	1	2	5	5	5	6	5	6	1	6	1	1	5	1	5	6	7	5	6	6	6	6	6	6	7	6	COA
12	Pap	Vid	Coa	3	2	3	3	3	3	7	7	7	7	6	6	5	5	7	6	6	6	4	6	3	3	6	5	5	5	2	3	6	5	VID
13	Coa	Pap	Vid	3	2	5	6	4	4	7	7	7	7	1	4	7	7	6	7	6	7	4	7	7	5	5	5	7	7	6	6	7	7	COA
14	Vid	Pap	Coa	1	1	3	1	2	1	7	7	7	7	7	7	5	7	7	7	6	5	5	7	7	4	7	6	3	5	5	4	5	2	PAP
15	Coa	Vid	Pap	2	1	4	1	4	2	5	5	5	6	4	5	7	6	5	6	5	6	4	4	3	4	4	5	5	5	4	5	5	5	COA

## Sheet: Study3_experts
EAS.SP.Coach.E1	EAS.SP.Coach.E2	EAS.SP.Paper.E1	EAS.SP.Paper.E2	EAS.SP.Video.E1	EAS.SP.Video.E2	EAS.POM.Coach.E1	EAS.POM.Coach.E2	EAS.POM.Paper.E1	EAS.POM.Paper.E2	EAS.POM.Video.E1	EAS.POM.Video.E2	EAS.Time.Coach.E1	EAS.Time.Coach.E2	EAS.Time.Paper.E1	EAS.Time.Paper.E2	EAS.Time.Video.E1	EAS.Time.Video.E2	EAS.ROM.Coach.E1	EAS.ROM.Coach.E2	EAS.ROM.Paper.E1	EAS.ROM.Paper.E2	EAS.ROM.Video.E1	EAS.ROM.Video.E2	EAS.COM.Coach.E1	EAS.COM.Coach.E2	EAS.COM.Paper.E1	EAS.COM.Paper.E2	EAS.COM.Video.E1	EAS.COM.Video.E2
1	1	1	0	1	0	0	0	0	0	0	0	1	1	0	0	0	0	1	0	1	0	1	0	1	1	1	1	1	1
1	1	1	0	1	1	1	1	1	1	1	1	1	1	1	1	1	1	2	2	2	2	2	2	0	0	1	0	1	0
1	1	1	1	1	1	1	0	1	0	1	1	1	1	0	0	1	1	1	1	0	1	2	1	1	1	1	1	0	1
1	1	1	1	1	1	1	1	1	0	1	0	1	1	0	1	1	0	1	1	0	1	1	1	0	1	0	1	1	1
1	1	1	1	1	1	1	1	0	0	1	1	1	1	0	1	1	1	1	1	1	1	1	1	0	1	1	1	1	1
1	1	1	0	1	1	1	1	1	1	1	1	1	1	1	1	1	1	2	2	2	1	2	2	0	0	0	0	0	0
0	1	1	1	1	1	1	1	1	1	1	1	1	1	1	1	1	1	1	1	2	2	2	2	1	1	0	0	0	0
1	1	0	1	1	1	1	1	1	1	1	1	1	1	1	1	0	1	2	2	2	1	2	2	1	0	0	0	1	0
1	0	1	0	1	0	1	0	1	0	1	0	1	0	0	0	1	0	1	1	0	0	1	0	1	1	1	1	1	1
1	1	1	0	1	1	1	1	1	1	1	1	1	1	1	1	1	1	1	1	1	1	1	1	0	1	0	0	0	1
1	1	1	1	1	1	1	1	0	0	1	1	1	1	1	0	1	1	1	1	2	1	1	1	0	1	1	1	0	1
1	1	1	1	1	1	1	0	1	0	0	0	0	1	0	1	0	0	1	1	1	1	1	1	1	1	0	1	1	1
1	1	1	1	1	1	0	1	0	1	0	1	0	0	1	1	1	1	1	2	1	2	1	2	1	0	1	0	1	0
1	1	0	1	0	1	1	0	1	1	1	1	0	1	0	1	0	1	2	1	2	1	2	1	0	1	0	1	0	1
1	0	1	0	1	0	1	0	1	0	0	0	0	0	1	0	1	0	2	0	2	0	1	0	0	1	1	1	1	1

## Sheet: Study4
#	Week	Session	Time (Session finished)	Duration in s	Reps	Sets	Problems identified	# Problems	Comment
1	1	1	07:08:01	154.367	30	3	NotLowEnough, NotLowEnough, NotLowEnough, NotLowEnough, NotLowEnough, NotLowEnough, tooSlow	7	Data from offline analysis as the participant was not yet online with the glasses (no WIFI connection)
2	1	2	10:05:56	274.114	30	3	NotLowEnough	1	NA
3	1	3	08:29:56	333.225	30	3		0	NA
4	2	1	08:25:48	165.098	30	3	NotLowEnough, NotLowEnough, tooFast, tooFast, NotLowEnough	5	NA
5	2	2	08:55:01	209.138	30	3	NotLowEnough	1	NA
6	2	3	08:08:28	158.993	30	3	NotLowEnough	1	NA
7	3	1	09:26:29	165.578	30	3	tooSlow, tooSlow	2	NA
8	3	2	08:28:16	154.026	30	3	tooSlow	1	NA
9	3	3	09:01:16	136.783	30	3	NotLowEnough, tooFast, NotLowEnough	3	NA
10	4	1	22:29:30	187.046	30	3		0	NA
11	4	2	08:47:49	159.188	30	3	tooSlow	1	NA
12	4	3	NA	NA	0	0	NA	NA	Participant was on holidays
	Total	11	NA	2097.56	330	33	NA	22	NA
A	Average			190.687

## Sheet: Abbreviates and Instruments
Technology Acceptance Model
Venkatesh V, Morris MG, Davis GB, Davis FD. User Acceptance of Information Technology: Toward a Unified View. Source MIS Q. 2003;27(3):425-478. doi:10.2307/30036540
Venkatesh V, Thong JYL, Xu X. Consumer Acceptance and Use of Information Technology: Extending the Unified Theory of Acceptance and Use of Technology. MIS Q. 2012;36(1):157-178. doi:10.2307/41410412
Davis FD. Perceived Usefulness, Perceived Ease of Use, and User Acceptance of Information. Vol 13.; 1989.
PU1 = Perceived Usefulness as reminder
PU2 = Perceived Usefulness as motivator
PU3 = Perceived Usefulness as instructor
UI = Intention to continuous use: *rated on a scale from 1 (Not at all) - 7(Very much)
Perceived Relative Advantage
Moore, Gary C., and Izak Benbasat. "Development of an instrument to measure the perceptions of adopting an information technology innovation." Information Systems Research 1991. 2(3):192-222.
7-point Likert scales, ranging from strongly disagree (1) to strongly agree (7).
RA1-6 = Relative Advantage item 1-6
Task Load Index from Nasa TLX questionnaire
Hart SG, Staveland LE. Development of NASA-TLX (Task Load Index): Results of empirical and theoretical research. In: Advances in Psychology. Vol 52. Elsevier; 1988:139-183.
Items range on 7-point Likert scales ranging from "very low" (1) to "very high" (7)
NAS1 = "How much mental and perceptual activity was required with the [instruction method]?"
NAS2 = "How frustrated (insecure, discouraged, stressed versus secure, content, relaxed) did you feel during the execution with the [instruction method]?"
Session Alliance Inventory (SAI)
Falkenström F, Hatcher RL, Skjulsvik T, Larsson MH, Holmqvist R. Development and validation of a 6-item working alliance questionnaire for repeated administrations during psychotherapy. Psychol Assess. 2015. 27(1):169-183. doi:10.1037/pas0000038
Items range on 7-point Likert scales ranging from "strongly disagree" (1) to "strongly agree" (7)
SAIGoal1
SAIGoal2
SAITask
SAIBond1
SAIBond2
SAIBond3
Exercise Assessment Scale (EAS)
Smith J, Lewis J, Prichard D. Physiotherapy exercise programmes: Are instructional exercise sheets effective? Physiother Theory Pract. 2005;21(2):93-102. doi:10.1080/09593980590922316
EAS.SP.[Coach|Paper|Video].E[1|2] SP = Starting Position correct (1) or incorrect (0) E1/2 (Expert/Judge 1/2)
…POM… = Plane of movement correct (1) or incorrect (0)
…ROM… = Range of Motion correct (2), partly correct (1), or incorrect (0)
…Time… = Duration / Speed of movement correct (1) or incorrect (0)
…COM… = Compensatory movements no (1) or yes (0)
