# Supplementary material for: Hybrid Ubiquitous Coaching With a Novel Combination of Mobile and Holographic Conversational Agents Targeting Adherence to Home Exercises: Four Design and Evaluation Studies
Source: J Med Internet Res. 2021 Feb 22;23(2):e23612. doi: 10.2196/23612 (PMC7939948; doi:10.2196/23612)
Supplement: Multimedia Appendix 11 [file jmir_v23i2e23612_app11.zip]

Archive with 2 entries (2 files):
- DataAnalyses.py
- __MACOSX/._DataAnalyses.py
