# Supplementary material for: Hybrid Ubiquitous Coaching With a Novel Combination of Mobile and Holographic Conversational Agents Targeting Adherence to Home Exercises: Four Design and Evaluation Studies
Source: J Med Internet Res. 2021 Feb 22;23(2):e23612. doi: 10.2196/23612 (PMC7939948; doi:10.2196/23612)
Supplement: Multimedia Appendix 11 [file jmir_v23i2e23612_app11.zip › DataAnalyses.py]

#!/usr/bin/env python
# coding: utf-8

# # Data Analysis of study 1-4

# # Tabe of Contents
# 
# 1. Load data 
# 
# 2. Define Functions
# 
# 3.1. Study 1
# 
# 3.2. Study 2
# 
# 3.3. Study 3
# 
# 3.4. Study 4

# In[195]:


import pandas as pd
import numpy as np
import matplotlib.pyplot as plt
from scipy.stats import normaltest
from scipy import stats


# # 1. Load data 

# In[229]:


Studies = pd.ExcelFile('MMA9.xlsx')
Study1 = pd.read_excel(Studies, 'Study1', header=0)
Study2 = pd.read_excel(Studies, 'Study2', header=0)
Study3 = pd.read_excel(Studies, 'Study3_patients', header=0)
Study3_experts = pd.read_excel(Studies, 'Study3_experts', header=0)


# # 2. Functions

# In[51]:


def check_normaltest(x):
    stat, p = normaltest(x)
    print('Statistics=%.3f, p=%.3f' % (stat, p))
    # interpret
    alpha = 0.05
    if p > alpha:
        print('Sample looks Gaussian (fail to reject H0)')
    else:
        print('Sample does not look Gaussian (reject H0)')


# In[203]:


def wilcoxon_test_greater(x):
    rank, pVal = stats.wilcoxon(x-4,alternative='greater')
    print ('P value:')
    print (pVal)


# In[204]:


def wilcoxon_test(x):
    rank, pVal = stats.wilcoxon(x-4)
    print ('P value:')
    print (pVal)


# In[237]:


def wilcoxon_test_eas(x):
    rank, pVal = stats.wilcoxon(x-3)
    print ('P value:')
    print (pVal)


# In[128]:


def t_test(x):
    stat, p = stats.ttest_1samp(x,4) 
    print('stat=%.3f, p=%.6f' % (stat, p))


# In[159]:


# # 3.1 Study 1:
# 
# Analysis of the first version of HUC with a focus on the AR-based CA. Tested with 35 individuals with physiotherapy experience at a public fair in September 2018. 

# In[33]:


Study1.head()


# #### Count Gender

# In[40]:


Study1.groupby('gender').size()


# #### Previous Experience with the exercise

# In[44]:


Study1['squat_experience'].value_counts(normalize=True)


# #### Descriptive Analysis of Age and the Technology Acceptance Scale

# In[42]:


Study1.describe()


# #### Statistical Tests for the Technology Acceptance Scale - Wilcoxon 

# In[243]:


TA = Study1[['PEN', 'PU', 'PEU', 'IU']]

for x in TA:
    check_normaltest(Study1[x])
    

for x in TA:
    wilcoxon_test_greater(Study1[x])


# #### Net Promoter Score

# In[95]:


netP = pd.DataFrame(Study1['NPS'])
bins = pd.cut(netP['NPS'], [0,6, 8,10])
#ind = np.digitize(recom['netPromoterScore[nps]'],bins)

df = netP.groupby(bins)['NPS'].agg(['count'])

df['count']/df['count'].sum()


# In[106]:


nps= (0.171429-0.342857)*100
print("NPS: " + str(nps))


# # 3.2 Study 2
# 
# Revised HUC based on the feedback from Study 1 and assessed with 11 physiotherapists between November 2018 and March 2019.

# In[113]:


Study2


# In[107]:


Study2.groupby('Gender').size()


# #### Relative Advantage

# In[117]:


RA = pd.concat([Study2['RA1'], Study2['RA2'],Study2['RA3'],Study2['RA4'],Study2['RA5'],Study2['RA6']])


# In[120]:


print(RA.mean())
print(RA.std())


# In[129]:


check_normaltest(RA)
t_test(RA)


# #### Working Alliance

# In[247]:


Goal = pd.concat([Study2['SAIGoal1'], Study2['SAIGoal2']])
Task = Study2['SAITask']
Bond = pd.concat([Study2['SAIBond1'], Study2['SAIBond2'], Study2['SAIBond3']])
Total = pd.concat([Study2['SAIGoal1'], Study2['SAIGoal2'],Study2['SAITask'],Study2['SAIBond1'], Study2['Bond2'], Study2['Bond3']])


# In[138]:


print(Goal.mean())
print(Goal.std())
print(Task.mean())
print(Task.std())
print(Bond.mean())
print(Bond.std())
print(Total.mean())
print(Total.std())


# #### We used the Wilcoxon signed-rank test for consistancy, as it can be used with any data, and not all dimensions of the working alliance were normal distributed.

# In[249]:


check_normaltest(Goal)
wilcoxon_test_greater(Goal)
check_normaltest(Task)
wilcoxon_test_greater(Task)
check_normaltest(Bond)
wilcoxon_test_greater(Bond)
check_normaltest(Total)
wilcoxon_test_greater(Total)


# # 3.3 Study 3
# 
# HUC (Version 2) was assessed by 15 patients seeking physiotherapy treatment in January and February 2019. 

# In[161]:


Study3.head()


# In[162]:


Study3.describe()


# In[ ]:


## Not all samples are gaussian. For consistency we use non-parametric tests
#for n in Study3.iloc[:,4:34]:
 #   check_normaltest(Study3[n])


# #### Task Load


for n in Study3.iloc[:,4:10]:
    print(n)
    check_normaltest(Study3[n])
    wilcoxon_test(Study3[n])


# #### Technology Acceptance

# In[211]:


HUC_PU = pd.concat([Study3['Coach[PU1]'], Study3['Coach[PU2]'],Study3['Coach[PU3]']])
Video_PU = pd.concat([Study3['Video[PU1]'], Study3['Video[PU2]'],Study3['Video[PU3]']])
Paper_PU = pd.concat([Study3['Paper[PU1]'], Study3['Paper[PU2]'],Study3['Paper[PU3]']])


# In[225]:


print(HUC_PU.mean())
print(HUC_PU.std())
print(Video_PU.mean())
print(Video_PU.std())
print(Paper_PU.mean())
print(Paper_PU.std())
print(Study3['Coach[INT]'].mean())
print(Study3['Coach[INT]'].std())
print(Study3['Video[INT]'].mean())
print(Study3['Video[INT]'].std())
print(Study3['Paper[INT]'].mean())
print(Study3['Paper[INT]'].std())


# In[252]:


for n in Study3.iloc[:,16:34]:
    print(n)
    check_normaltest(Study3[n])
    wilcoxon_test_greater(Study3[n])


# In[253]:


check_normaltest(HUC_PU)
wilcoxon_test_greater(HUC_PU)
check_normaltest(Video_PU)
wilcoxon_test_greater(Video_PU)
check_normaltest(Paper_PU)
wilcoxon_test_greater(Paper_PU)


# #### Working Alliance 

# In[256]:


Goal = pd.concat([Study3['SAIGoal1'], Study3['SAIGoal2']])
Task = Study3['SAITask']
Bond = pd.concat([Study3['SAIBond1'], Study3['SAIBond2'], Study3['SAIBond3']])
Total = pd.concat([Study3['SAIGoal1'], Study3['SAIGoal2'],Study3['SAITask'],Study3['SAIBond1'], Study3['Bond2'], Study3['Bond3']])


# In[209]:


print(Goal.mean())
print(Goal.std())
print(Task.mean())
print(Task.std())
print(Bond.mean())
print(Bond.std())
print(Total.mean())
print(Total.std())


# In[257]:


check_normaltest(Goal)
wilcoxon_test_greater(Goal)
check_normaltest(Task)
wilcoxon_test_greater(Task)
check_normaltest(Bond)
wilcoxon_test_greater(Bond)
check_normaltest(Total)
wilcoxon_test_greater(Total)


# In[230]:


Study3_experts.head()


# In[233]:

EASCoachE1 = Study3_experts['EAS.SP.Coach.E1'] + Study3_experts['EAS.ROM.Coach.E1'] + \
    Study3_experts['EAS.COM.Coach.E1'] + Study3_experts['EAS.Time.Coach.E1'] + \
    Study3_experts['EAS.POM.Coach.E1']

EASCoachE2 = Study3_experts['EAS.SP.Coach.E2'] + Study3_experts['EAS.ROM.Coach.E2'] + \
    Study3_experts['EAS.COM.Coach.E2'] + Study3_experts['EAS.Time.Coach.E2'] + \
    Study3_experts['EAS.POM.Coach.E2']

EASCoach = ( EASCoachE1 + EASCoachE2 ) / 2


EASPaperE1 = Study3_experts['EAS.SP.Paper.E1'] + Study3_experts['EAS.ROM.Paper.E1'] + \
    Study3_experts['EAS.COM.Paper.E1'] + Study3_experts['EAS.Time.Paper.E1'] + \
    Study3_experts['EAS.POM.Paper.E1']

EASPaperE2 = Study3_experts['EAS.SP.Paper.E2'] + Study3_experts['EAS.ROM.Paper.E2'] + \
    Study3_experts['EAS.COM.Paper.E2'] + Study3_experts['EAS.Time.Paper.E2'] + \
    Study3_experts['EAS.POM.Paper.E2']

EASPaper = ( EASPaperE1 + EASPaperE2 ) / 2


EASVideoE1 = Study3_experts['EAS.SP.Video.E1'] + Study3_experts['EAS.ROM.Video.E1'] + \
    Study3_experts['EAS.COM.Video.E1'] + Study3_experts['EAS.Time.Video.E1'] + \
    Study3_experts['EAS.POM.Video.E1']

EASVideoE2 = Study3_experts['EAS.SP.Video.E2'] + Study3_experts['EAS.ROM.Video.E2'] + \
    Study3_experts['EAS.COM.Video.E2'] + Study3_experts['EAS.Time.Video.E2'] + \
    Study3_experts['EAS.POM.Video.E2']

EASVideo = ( EASVideoE1 + EASVideoE2 ) / 2


# In[235]:

print(EASCoach.mean())
print(EASCoach.std())

print(EASPaper.mean())
print(EASPaper.std())

print(EASVideo.mean())
print(EASVideo.std())


# In[238]:


check_normaltest(EASCoach)
wilcoxon_test_eas(EASCoach)
check_normaltest(EASPaper)
wilcoxon_test_eas(EASPaper)
check_normaltest(EASVideo)
wilcoxon_test_eas(EASVideo)


# # 3.4 Study 4
# 
# Four-week N-of-1 trial 


# In[240]:


##Missing value filled with the average of the week

Error =pd.DataFrame( {'week 1': [7,1, 0], 'week 2': [5,1,1],'week 3': [2,1,3],'week 4': [0,1,0.5] })


# In[242]:


plt.figure(figsize=(15,8))
error_ = [Error['week 1'],Error['week 2'],Error['week 3'],Error['week 4']]
plt.boxplot(error_, boxprops=dict(color='dimgray', linewidth=2.0),
            capprops=dict(color='black', linewidth=2.0),
            whiskerprops=dict(color='black', linewidth=2.0,linestyle='--'),
            flierprops=dict(color='darkgray', markeredgecolor='darkgray', linewidth=2.0),
            medianprops=dict(color='black', linewidth=2.0))
plt.grid()
plt.box(on=None)
plt.xticks(np.arange(4)+1,('week 1','week 2','week 3','week 4'), fontsize = 20)
plt.ylabel("Errors", fontsize = 20)
plt.savefig("out.png")
plt.show()
plt.savefig('plot.png')


# In[ ]:
